# Supplementary material for: Online webinar training to analyse complex atrial fibrillation maps: A randomized trial
Source: PLoS One. 2019 Jul 3;14(7):e0217988. doi: 10.1371/journal.pone.0217988 (PMC6609132; doi:10.1371/journal.pone.0217988)
Supplement: S1 Database — (XLSX) [file pone.0217988.s003.xlsx]

## Sheet: TEST 1
GROUP	ID	MAIL	Country	Center	DOB	Gender	Career	Position	Gaming (hours)	Gaming (system)	Visual def		M1_N_rotors	M1_D_rotors	M1_answers	M1_N_right	M2_N_rotors	M2_D_rotors	M2_answers	M2_N_right	M3_N_rotors	M3_D_rotors	M3_answers	M3_N_right	M4_N_rotors	M4_D_rotors	M4_answers	M4_N_right	M5_N_rotors	M5_D_rotors	M5_answers	M5_N_right	M6_N_rotors	M6_D_rotors	M6_answers	M6_N_right	M7_N_rotors	M7_D_rotors	M7_answers	M7_N_right	M8_N_rotors	M8_D_rotors	M8_answers	M8_N_right	M9_N_rotors	M9_D_rotors	M9_answers	M9_N_right	M10_N_rotors
0	Christopher Strong	christopherstrong479@yahoo.com	Portugal	HSC	1988-10-21	0	1	2	0	0	0		CD 5 CCW	1	E5 CW	0	CD 45 CCW	1	D3 CW	0	AB 23 CW, CD 34 CW, HA 23 CW	3	D5 CCW	0	AB 23 CW, HA 23 CW, CD 4 CW	3	D6 CW	0	A 34 CW, D4-6 CW, AB 56 CCW	3	C45 CW	1	AB 56 CCW, DE 45 CW, A3 CCW (both?)	3	A2 CCW	1	EF 45 CCW, EF23 CW	2	E45 CCW, EF 2CW	2	DEF 23 CCW, F5 CCW, G 23 CCW	3	D4 CW	0	HA 56 CCW, AB 23 CW	2	A2 CW	1	GH 3-5 CW, AB 23 CW, GH 56 CCW
0	Mariana castro	marianacpsc@gmail.com	Portugal	HSC	1984-02-25	1	1	2	0	0	0				H6 CW	0			F3 CW, C4 CCW	1			G3 CCW	0			B3 CCW, A5 CCW	0			C6 CW, 3H CW	0			B5 CCW, D7 CW	2			HA 2 CCW, 2E CW, 7D CCW	1			4E CW, 4C CCW, 3D CCW	1			D7 CW	0
0	Julie Dong	jdong717@stanford.edu	USA	Stanford	1985-07-17	1	1	2	5	1	0				A5 CW, F6 CCW	0			F3 CW	0			H2 CW, C5 CCW	1			H3 CW, D5 CW	2			D4 CW, H2 CW, B6 CCW	2			B6 CCW	1			E5 CCW	1			D2 CW, C5 CCW	0			A6 CCW, A3 CW	2
0	Miguel Rodrigo	mirodbor@gmail.com	Spain	Stanford	1988-02-23	0	3	5	1	1	0				AH 6 CW, DE 5 CCW, F3 CW	1			E3 CW	0			H23 CW, B2 CCW	1			A2 CW	1			A5 CW, GH 23 CW, GH 67 CW	1			E 56 CW	1			E45 CCW	1			D2 CCW, D6 CW	1			A56 CCW, A23 CW	2
0	Sara Guerreiro	lg.sarita@gmail.com	Portugal	HSC	1987-04-20	1	1	2	0	0	0				E4 CCW, B6 CCW	0			D1 CCW, EF2 CW, DE4 CW	0			D4 CW, AB2 CW	2			D2 CW, H2 CCW	0			A5 CCW, H3 CW	1			H5 CCW	0			H3 CW, F3 CW	1			D6 CW	0			3A CW, 6A CCW	2
0	Carlos Volponi	carlos.arritmia@gmail.com	Brasil	HSC	1986-01-30	0	1	2	0	0	0				5D CCW	1			5D CCW	1			3C CW	1			3A CCW	0			B7 CW	0			A6 CCW	1			E5 CCW	1			D2 CW	0			A6 CCW, A2 CW	2
1	Catarina Brízido	brizidocatarina@gmail.com	Portugal	HSC	1991-06-30	0	1	2	0	0	0				D5 CCW	1			E6 CCW	0			H3 CW, A7 CCW	1			H2 CW, H6 CW	1			E6 CW, C5 CCW	1			A7 CCW, D5 CW	1			E5 CCW	1			D5 CW	0			A2 CW, B6 CCW	1
1	Claudia Silva	claudia.jsilva.89@gmail.com	Portugal	HSC	1989-12-10	1	1	2	0	0	0				H5 CW, F2 CCW	0			D4 CCW	1			H2 CW	1			G2 CW	0			D6 CW, A5 CW	1			A3 CW	0			D4 CW	0			F3 CCW	1			A6 CW	0
1	Daniel Matos	danieljnmatos@gmail.com	Portugal	HSC	1989-02-19	0	1	2	0	0	1				H6 CW, F3 CW, D6 CW	0			F5 CCW	0			H2 CW, C5 CCW	1			B6 CCW	0			C5 CCW, D6 CW	1			D5 CCW	0			F5 CCW, A5 CW	1			D3 CCW	1			H2 CW, AB 6 CCW	1
1	Gustavo Rodrigues	gustavo_rodrigues17@hotmail.com	Portugal	HSC	1987-09-15	0	1	2	0	0	0				D6 CW, A6 CW, F3 CW	0			B7 CCW, F3 CW	0			G6 CCW	0			D4 CW, G2 CW	1			B5 CCW, H2 CCW, D6 CW	2			D5 CW, D8 CCW	1			D4 CCW	0			G7 CW	0			A32 CW, A6 CCW	2
1	Pedro Freitas	pnunofreitas@gmail.com	Portugal	HSC		0									DE 45 CCW, A6 CW	1			F23 CW, D7 CCW	0			HA 23 CW, A6 CCW, C6 CCW	1			B67 CCW, A23 CW	1			ED 76 CW, AB 67 CCW	2			D5 CW, D5 CCW	1			E45 CCW	1			CD 23CCW	1			AB 56 CCW, A23 CW	2
1	Sofia Pinto		Portugal	FML	1993-10-19	1	1	1	1	1	0				E6 CCW	0			F5CW	0			C3 CW	1			A3 CW, D6 CW	1			BC 5 CW, E6 CW	0			D7 CW	0			E3 CW	1			F4 CCW, C3 CCW	0			A2 CW	1
[truncated: 36 more columns]

## Sheet: TEST 2
GROUP	ID	MAIL	Country	Center	DOB	Gender	Career	Position	Gaming (hours)	Gaming (system)	Visual def		M1_N_rotors	M1_D_rotors	M1_answers	M1_N_right	M2_N_rotors	M2_D_rotors	M2_answers	M2_N_right	M3_N_rotors	M3_D_rotors	M3_answers	M3_N_right	M4_N_rotors	M4_D_rotors	M4_answers	M4_N_right	M5_N_rotors	M5_D_rotors	M5_answers	M5_N_right	M6_N_rotors	M6_D_rotors	M6_answers	M6_N_right	M7_N_rotors	M7_D_rotors	M7_answers	M7_N_right	M8_N_rotors	M8_D_rotors	M8_answers	M8_N_right	M9_N_rotors	M9_D_rotors	M9_answers	M9_N_right	M10_N_rotors
0	Christopher Strong	christopherstrong479@yahoo.com	Portugal	HSC	1988-10-21	0	1	2	0	0	0		CD 5 CCW	1	D5 CCW	1	CD 45 CCW	1	D3 CCW	0	AB 23 CW, CD 34 CW, HA 23 CW	3	C5 CW	0	AB 23 CW, HA 23 CW, CD 4 CW	3	CD 6W	0	A 34 CW, D4-6 CW, AB 56 CCW	3	B6 CCW	1	AB 56 CCW, DE 45 CW, A3 CCW (both?)	3	AH 34 CW	0	EF 45 CCW, E2 CW	2	EF 34 CCW	1	DEF 23 CCW, F5 CCW, G 23 CCW	3	C6 CW	0	HA 56 CCW, AB 23 CW	2	A6 CCW	1	GH 45 CW, AB 23 CW, GH 56 CCW
0	Mariana castro	marianacpsc@gmail.com	Portugal	HSC	1984-02-25	1	1	2	0	0	0				E6 CW, A7 CW	0			D3 CCW, A8 CW	0			C5 CW, G2 CW	0			D6 CCW, H3 CW	1			B5 CW, H3 CW	0			D5 CCW	0			E3 CW, A6 CW, E3 CCW	2			E3 CCW	1			E7 CW, A3 CW	1
0	Julie Dong	jdong717@stanford.edu	USA	Stanford	1985-07-17	1	1	2	5	1	0				A6 CW, D5 CCW, F3 CW	1			F3 CW, D7 CCW	0			A2 CW, D5 CW, A7 CCW	1			H2CCW, D5CW	0			B5 CCW, D6 CW, B2 CCW	2			D5 CW, H2 CW	1			E2 CW, E5 CCW, A5 CW	2			G2 CCW, C4 CCW, D2 CCW	2			A2 CW, B6 CCW	1
0	Miguel Rodrigo	mirodbor@gmail.com	Spain	Stanford	1988-02-23	0	3	5	1	1	0				AH 56 CW, DE67 CW	0			EF 23 CW, CD 56 CCW	1			A67 CCW, AH 23CW	1			AB 2 CCW	0			DE 56 CW, C23 CCW, AB 6 CCW	2			AB 67 CCW	1			E4 CCW, E2 CW	2			D23 CCW	1			A23 CW, A56 CCW	2
0	Sara Guerreiro	lg.sarita@gmail.com	Portugal	HSC	1987-04-20	1	1	2	0	0	0				A6 CW, D5 CCW	1			F3 CW, CD8 CCW	0			A2 CW	1			C2 CW	1			B6 CCW, H3 CW	1			C8 CCW	0			E4 CCW	1			D4 CCW	0			A3 CW, AB6 CCW	2
0	Carlos Volponi	carlos.arritmia@gmail.com	Brasil	HSC	1986-01-30	0	1	2	0	0	0				5D CCW, 6A CW	1			3E CW, 5C CCW	1			6A CCW, 3H CW	1			4AB CCW	0			B6 CCW	1			A56 CCW	1			E5 CCW	1			C5 CCW	1			A6 CCW	1
1	Catarina Brízido	brizidocatarina@gmail.com	Portugal	HSC	1991-06-30	0	1	2	0	0	0				A6 CW, D5 CCW, F3 CW	1			F3 CW	0			H3 CW, C6 CCW, A7 CCW	1			A3 CCW, H6 CW, H3 CW	1			B7 CCW, A5 CW, C2 CCW	2			D5 CW, B7 CCW	2			E5 CCW	1			E2 CW, D5 CCW	1			A3 CW, B6 CCW	1
1	Claudia Silva	claudia.jsilva.89@gmail.com	Portugal	HSC	1989-12-10	1	1	2	0	0	0				D5 CCW, AB 34 CW, HA 7CW	1			F56 CCW, C45 CCW	1			D34 CW, B2 CW, CD6 CW	2			DE 43 CW, AB 12 CW	2			EF 67 CW, BC 56 CCW	1			D5 CW	1			EF 45 CW, HA 32 CCW	0			CD 45 CW, D67 CW	0			AB 6 CCW	1
1	Daniel Matos	danieljnmatos@gmail.com	Portugal	HSC	1989-02-19	0	1	2	0	0	1				D56 CCW, A6 CCW	1			E6 CCW, F3 CW	0			H2 CCW	0			C4 CW	1			D6 CW, A5 CCW	2			D5 CW, A6 CCW	2			D4 CCW	1			D6 CW, C3 CCW	1			H3 CW, A6 CCW	2
1	Gustavo Rodrigues	gustavo_rodrigues17@hotmail.com	Portugal	HSC	1987-09-15	0	1	2	0	0	0				F3 CW, AH6 CW, D5 CCW	1			F3 CW, D5 CCW	1			AH2 CW, C4 CW	2			B7 CW	0			A5 CW, D6 CW	1			D5 CCW	0			E6 CCW, EF 2CW	2			C4 CCW, D3 CCW	1			A3 CW, AB56 CCW	2
1	Pedro Freitas	pnunofreitas@gmail.com	Portugal	HSC		0									HA 67 CW, CD 56 CCW, F3 CW	1			CD 45 CCW, EF 3CW	1			H2 CW, C56 CCW, HA 7 CCW	1			GH 23 CW, CD 45 CW, H5 CCW	2			D 56 CW, AB 6 CCW, C 12 CCW	2			A6 CCW, D5 CW	2			EF 45 CCW, EF 23 CW	2			DE 2 CW, C56 CCW	0			AH 23 CW, AB 67 CCW	2
1	Sofia Pinto		Portugal	FML	1993-10-19	1	1	1	1	1	0				D6 CW, A6 CW	0			EF 2 CW, D56 CCW	1			A23 CW, C6 CCW, H7 CCW	1			C2 CW, G2 CW	1			GH2 CW, D6 CW	1			A6 CCW	1			EF2 CW, EF 5CCW	2			D5 CW, EF 7CCW	0			AB 23 CW, B 67 CCW	1
[truncated: 36 more columns]

## Sheet: FINAL
GROUP	Fellow_ID	Region	DOB	Gender	Gaming (>1 hour)	Gaming (system)	T1_TOTAL RIGHT	T1_%_TOTAL	T2_TOTAL CORRECT	T2_%_TOTAL	DELTA_TOTAL (SOURCES)	DELTA_TOTAL (%)	T1_FIRM_CORRECT	T1_%_FIRM	T2_FIRM_CORRECT	T2_%_FIRM	FIRM_DELTA (SOURCES)	FIRM_DELTA (%)	T1_KUKLIK_CORRECT	T1_%_KUKLIK	T2_KUKLIK_CORRECT	T2_%_KUKLIK	KUKLIK_DELTA (SOURCES)	KUKLIK_DELTA (%)
0	1	1	1988-10-21	0	0	0	9	24.3243	8	21.6216	-1	-2.7027	4	21.0526	4	21.0526	0	0	5	27.7778	6	33.3333	1	5.55556
0	2	1	1984-02-25	1	0	0	10	27.027	12	32.4324	2	5.40541	6	31.5789	5	26.3158	-1	-5.26316	4	22.2222	7	38.8889	3	16.6667
0	3	2	1985-07-17	1	1	1	15	40.5405	17	45.9459	2	5.40541	7	36.8421	6	31.5789	-1	-5.26316	8	44.4444	11	61.1111	3	16.6667
0	4	1	1988-02-23	0	1	1	17	45.9459	19	51.3514	2	5.40541	8	42.1053	8	42.1053	0	0	9	50	11	61.1111	2	11.1111
0	5	1	1987-04-20	1	0	0	13	35.1351	13	35.1351	0	0	3	15.7895	4	21.0526	1	5.26316	9	50	10	55.5556	1	5.55556
0	6	3	1986-01-30	0	0	0	14	37.8378	15	40.5405	1	2.7027	6	31.5789	7	36.8421	1	5.26316	8	44.4444	8	44.4444	0	0
1	7	1	1991-06-30	0	1	1	16	43.2432	20	54.0541	4	10.8108	8	42.1053	9	47.3684	1	5.26316	8	44.4444	11	61.1111	3	16.6667
1	8	1	1989-12-10	1	0	0	12	32.4324	16	43.2432	4	10.8108	6	31.5789	8	42.1053	2	10.5263	6	33.3333	8	44.4444	2	11.1111
1	9	1	1989-02-19	0	1	1	14	37.8378	20	54.0541	6	16.2162	5	26.3158	8	42.1053	3	15.7895	9	50	10	55.5556	1	5.55556
1	10	1	1987-09-15	0	0	0	13	35.1351	17	45.9459	4	10.8108	6	31.5789	7	36.8421	1	5.26316	7	38.8889	9	50	2	11.1111
1	11	1	1988-08-01	0	1	2	19	51.3514	23	62.1622	4	10.8108	9	47.3684	10	52.6316	1	5.26316	10	55.5556	13	72.2222	3	16.6667
1	12	1	1991-10-19	1	0	0	8	21.6216	15	40.5405	7	18.9189	3	15.7895	7	36.8421	4	21.0526	5	27.7778	8	44.4444	3	16.6667
							AVERAGE	35.1351		37.8378		2.7027	AVERAGE	29.8246		29.8246		0	AVERAGE	39.8148		49.0741		9.25926
TOTAL NUMBER OF ROTORS	37							36.9369		50		13.0631		32.4561		42.9825		10.5263		41.6667		54.6296		12.963
FIRM ROTORS	19						STD DEV	8.1977		10.5371		3.41868	STD DEV	9.79947		8.5947		4.70751	STD DEV	11.8721		11.8721		6.72811
								10.0643		8.15303		3.59232		11.2472		6.15287		6.65743		10.3935		10.7822		4.53609
KUKLIK ROTORS	18											0.000452379						0.0101196						0.289692
											T1_TOTAL_AVG	T2_TOTAL_AVG	TOTAL_DELTA	T1_FIRM_AVG	T2_FIRM_AVG	FIRM_DELTA (sources)	T1_KUK_AVG	T2_KUK_AVG	KUK_DELTA (sources)
										CONTROL	35.1351	37.8378	2.7027	29.8246	29.8246	0	39.8148	49.0741	9.25926
										TREATMENT	36.9369	50	13.0631	32.4561	42.9825	10.5263	41.6667	54.6296	12.963
